# Supplementary material for: PhenoComb: a discovery tool to assess complex phenotypes in high-dimensional single-cell datasets
Source: Bioinform Adv. 2022 Aug 3;2(1):vbac052. doi: 10.1093/bioadv/vbac052 (PMC9710698; doi:10.1093/bioadv/vbac052)
Supplement: vbac052_Supplementary_Data [file vbac052_supplementary_data.zip]

Archive with 2 entries (2 files):
- Gating_Supplemental_Figure.pdf
- COVIDdome_Marker_Table.pdf
